# Supplementary material for: Effects of variable practice on the motor learning outcomes in manual wheelchair propulsion
Source: J Neuroeng Rehabil. 2016 Nov 23;13:100. doi: 10.1186/s12984-016-0209-7 (PMC5120477; doi:10.1186/s12984-016-0209-7)
Supplement: Additional file 6: — Complete data set. (XLS 106 kb) [file 12984_2016_209_MOESM6_ESM.xls]

## Sheet: Additional file 6 Complete Data
PP	Group	Sex	Age	WeightPre	WeightPost	Height	FEFPre1	FEFPre2	FEFPre3	ContactAnglePre1	ContactAnglePre2	ContactAnglePre3	BrakingMomentPre1	BrakingMomentPre2	BrakingMomentPre3	PeakforcePre1	PeakforcePre2	PeakforcePre3	SmoothnessPre1	SmoothnessPre2	SmoothnessPre3	FrequencyPre1	FrequencyPre2	FrequencyPre3	PositiveWorkPre1	PositiveWorkPre2	PositiveWorkPre3	MaxTorquePre1	MaxTorquePre2	MaxTorquePre3	PushdistancePre1	PushdistancePre2	PushdistancePre3	EnergyExpPre1	EnergyExpPre2	EnergyExpPre3	MEPre1	MEPre2	MEPre3	COVFEFPre1	COVContactAnglePre1	COVBrakingMomentPre1	COVPeakForcePre1	COVSmoothPre1	COVFrequencyPre1	COVPushDistancePre1	COVPositiveWorkPre1	COVMaxTorquePre1	COVFEFPre2
P1	0	1	19	57	57	1.66	66.9699	64.5122	57.3094	1.03225	1.16617	1.13986	-2.343	-2.49716	-1.56283	46.6417	46.1437	48.4771	0.73314	0.76591	0.722447	84.2283	81.0263	76.8907	6.69145	7.46159	6.37162	9.50411	8.9923	8.60586	0.805439	0.829994	0.873097	999	390.658	390.568	999	3.41772	3.13702	10.1246	14.5233	34.4328	17.7615	6.52283	6.70539	15.1096	25.2013	15.9866	13.642
P2	0	1	19	79	79	1.87	77.0591	71.9356	78.7115	1.16873	1.22269	1.09817	-1.20163	-0.541862	-0.537367	54.3329	57.008	57.5183	0.651841	0.659428	0.667195	67.7618	58.9331	59.2072	8.97961	9.27342	9.26094	11.6778	11.6231	12.8307	1.00463	1.14389	1.14009	450.134	430.866	390.531	3.84863	3.92278	4.34112	11.997	15.1269	50.0953	27.043	7.17999	13.0433	19.6722	32.7742	28.235	13.7142
P3	0	1	20	73	75	1.75	75.999	79.3381	77.0292	0.802969	0.89678	1.16225	-1.22975	-1.98035	-2.8477	57.8534	55.136	59.8058	0.626387	0.664714	0.664709	98.3031	90.9627	65.6731	6.14952	7.26019	9.9289	11.3906	11.6471	13.1459	0.690745	0.743688	0.965019	414.675	443.172	401.12	3.86956	3.60068	3.83192	14.285	13.0737	54.2483	25.6567	11.0853	7.5783	15.1633	28.273	23.8329	15.2544
P4	0	1	19	63	60	1.73	48.6477	51.3337	54.0246	1.14687	1.17872	1.28383	-0.647344	-0.554139	-0.372828	74.4871	61.033	56.7494	0.662415	0.666652	0.653747	55.2116	61.0066	57.172	7.83651	6.86207	6.96566	11.9343	9.77153	9.27555	1.22871	1.10586	1.1718	291.83	281.25	265.526	4.54812	4.51723	4.68365	15.4876	18.9822	47.7326	18.4806	7.58391	13.1562	19.6067	25.2832	21.0176	16.5583
P5	0	2	19	80	82	1.87	67.004	59.0718	53.221	1.08666	1.35273	1.41675	-1.33051	-0.852427	-0.86528	81.5206	73.345	80.9095	0.640276	0.657581	0.634351	59.0886	53.5301	51.0031	10.6601	10.7584	10.8826	16.3701	14.0586	14.1608	1.14506	1.25665	1.31313	396.057	355.151	366.225	4.56613	4.92214	4.59501	10.2171	15.2611	29.7674	16.1604	5.66286	17.4089	18.5945	20.9632	17.1703	5.95261
P6	0	2	20	94	95	1.96	72.2863	70.386	70.7208	0.928711	1.15823	1.13555	-2.1102	-1.36776	-1.60486	79.962	74.4747	71.4182	0.636076	0.627075	0.636941	82.947	68.003	71.2553	9.54661	10.1457	9.97806	15.5133	13.6825	13.4259	0.817348	0.993703	0.948892	419.777	419.575	420.943	4.86025	4.69944	4.68329	7.00752	12.299	45.5623	22.709	7.41858	10.8918	19.5682	26.4326	22.6594	9.32708
P7	0	1	19	77	80	1.64	65.492	50.7012	58.0503	1.28816	1.26651	1.22625	-3.01143	-0.766958	-0.469616	70.579	90.8142	80.373	0.702554	0.638447	0.60009	71.4825	57.9317	61.2037	11.418	10.4148	9.24929	12.7325	14.3713	12.9201	0.947467	1.16632	1.10428	494.211	447.938	402.73	4.0402	4.1003	4.40289	13.6221	12.6983	22.9928	15.9633	7.69306	8.7624	17.7258	23.1143	19.4932	17.0872
P8	0	1	20	67	65	1.73	60.9955	59.3601	70.8821	1.38789	1.36155	1.50996	-0.750598	-0.561513	-0.676713	83.0763	89.6585	68.7863	0.584516	0.596686	0.600565	46.9308	43.184	40.1943	11.8423	12.4177	12.6272	16.3926	16.8104	15.0524	1.43184	1.54729	1.66292	360.83	362.487	348.417	4.73755	4.64163	4.52864	13.4074	8.43099	67.4972	21.6924	7.37665	6.97874	17.0658	20.9712	19.4656	15.0961
P9	0	1	20	63	63	1.72	64.5137	63.8964	68.2612	1.12655	1.20025	1.31859	-1.16538	-1.09168	-0.670631	56.7508	57.7161	49.937	0.662749	0.669906	0.672032	68.7121	65.8395	62.0444	7.50503	7.93615	8.19004	10.5726	10.5196	9.73086	0.985006	1.02593	1.0896	289.101	283.075	283.31	4.9704	5.27625	5.43119	14.7203	9.83467	62.5041	18.4412	5.92825	5.73703	13.971	22.5106	20.2135	12.0634
P10	0	1	21	76	79	1.74	62.8817	64.9876	61.9545	1.11949	1.2367	1.23201	-0.431275	-0.19337	-0.251775	65.346	57.4973	65.3114	0.694866	0.671806	0.650242	66.9371	63.981	61.3065	8.72957	8.33757	8.73862	12.6084	11.0463	12.1558	1.00724	1.0553	1.09755	335.164	321.067	305.271	5.46982	5.37577	5.61368	9.72737	10.6805	32.3132	22.0351	8.85612	10.6061	18.3664	26.695	24.4545	11.13
P11	0	2	26	76	76	1.89	68.4347	77.2784	84.7362	0.835083	0.959234	1.14132	-0.913002	-0.51331	-0.324429	71.0919	59.5279	50.2768	0.661917	0.644309	0.625636	75.8278	68.3093	61.4649	7.79958	7.97525	8.28077	14.2088	12.9684	11.4874	0.895411	0.98938	1.08927	382.257	348.413	333.933	4.51103	4.80006	4.81738	8.41463	9.99652	99.2827	17.9389	5.377	6.88767	13.9009	22.4024	15.8447	11.29
P101	1	1	23	63	63	1.68	50.0954	60.7242	60.4761	0.581761	0.758967	0.646275	-1.07178	-0.754468	-0.586843	76.8179	67.9634	63.6563	0.679858	0.661615	0.65757	123.565	89.8536	99.1485	4.51425	5.76387	4.87898	11.1691	11.1989	11.2662	0.534182	0.731039	0.662917	417.342	385.507	393.731	3.38473	3.8661	3.57544	9.86585	12.3937	21.9722	19.4654	6.05981	7.84817	15.5207	24.2127	19.6004	12.8284
P102	1	2	21	84	83	1.89	62.2059	64.8428	75.2128	1.15229	1.20934	1.18129	-0.746949	-0.661798	-0.499703	75.0099	75.0511	66.0204	0.627708	0.595674	0.571955	62.3138	60.4973	60.78	9.38085	9.78534	9.40594	14.7883	14.812	14.2756	1.05126	1.08102	1.07606	395.33	348.365	363.986	4.49003	5.21259	4.91018	14.5895	8.46308	40.0472	19.4908	7.13153	6.06375	15.2674	15.6206	15.2678	13.5686
P103	1	2	20	78	79	1.88	62.0461	64.9687	61.2605	0.832764	1.14165	1.24899	-1.37906	-0.580282	-0.395055	72.8211	68.4749	72.1755	0.668468	0.627205	0.633348	88.4596	61.6861	52.165	7.17496	8.99508	9.88964	12.6027	13.4701	13.7136	0.745334	1.06313	1.22307	373.545	361.676	316.737	4.5402	4.72862	5.12715	8.79014	17.4171	61.3621	22.5353	8.04187	8.03418	15.9061	28.8315	20.6863	9.45467
P104	1	2	22	80	80	1.92	59.7093	69.4119	70.5376	1.10801	1.159	1.09379	-0.578335	-0.414128	-0.409556	85.4818	89.5448	73.9651	0.65355	0.606688	0.60686	60.8468	54.1692	60.9859	10.178	11.2737	9.23353	15.4083	15.8206	13.4516	1.07415	1.21057	1.07611	382.864	364.813	354.583	5.02328	5.30997	4.97269	10.2406	9.97735	25.3244	20.5398	5.67176	8.20426	16.759	17.1767	16.6807	15.8823
P105	1	1	22	86	85	1.76	59.7552	59.825	57.6378	0.861747	0.904775	0.943199	-3.2192	-3.12721	-2.72658	94.8666	89.3174	82.1629	0.707146	0.72115	0.711101	91.3242	89.9747	85.7143	9.91112	9.88896	9.04179	17.3051	15.7891	13.9404	0.721484	0.728122	0.761775	478.781	514.048	557.066	4.22827	3.91962	3.22358	14.7424	10.3327	39.3802	16.6839	5.01235	9.64302	15.1207	22.6756	18.3817	15.6872
P106	1	2	19	75	73	1.88	64.8674	70.2086	73.9802	0.895703	0.930139	0.986614	-3.25145	-0.295259	-0.53558	96.1348	66.6065	62.7304	0.641265	0.646908	0.621863	78.715	70.1576	69.7376	10.6593	7.72017	7.77706	19.2568	13.0899	12.5829	0.829571	0.935287	0.939531	412.674	320.789	313.698	4.68999	5.4483	5.42028	6.46492	13.487	44.4988	17.3108	4.20599	9.37612	16.4461	22.4562	17.0973	8.83039
P107	1	1	22	71	72	1.79	75.2594	86.7849	78.4739	1.3863	1.49516	1.52834	-0.0730194	-0.00443238	-0.00596912	62.696	54.7437	58.6398	0.62496	0.624127	0.640186	44.5231	40.4739	40.0936	11.1184	12.0334	12.229	13.0995	13.1782	12.897	1.47331	1.59188	1.61581	335.817	329.621	346.811	5.36491	5.43934	5.12771	14.5175	20.8207	999	23.453	10.6228	8.6781	21.628	35.7838	24.2864	10.2477
P108	1	2	20	73	72	1.82	60.8096	60.617	59.4188	0.962502	1.02826	1.00857	-1.53368	-1.24739	-1.24615	78.513	72.3743	84.4477	0.627316	0.625084	0.595998	75.8974	71.9899	73.6636	8.19306	7.7709	8.38022	14.3726	13.0056	14.281	0.870805	0.91061	0.892089	396.705	384.694	427.057	4.19379	4.04219	4.0591	10.1703	15.0247	26.679	18.8494	5.31943	10.003	18.0689	25.0498	19.753	14.3699
P109	1	1	20	60	61	1.7	85.5176	80.1717	83.0343	0.786104	0.791589	0.747508	-0.633753	-0.838841	-1.12047	40.5805	42.235	44.0796	0.639917	0.660263	0.64795	88.0344	94.9255	103.004	4.96271	5.02608	5.02625	9.58307	9.55869	10.1091	0.745162	0.692268	0.63789	377.072	373.787	398.413	3.35293	3.51893	3.34414	9.27498	14.3484	47.513	19.8774	7.06391	8.49294	17.2349	25.5565	18.0422	11.2517
P110	1	2	19	78	78	1.88	77.1879	72.8867	999	0.755457	1.01993	999	-1.10017	-0.515297	999	71.8587	68.2356	999	0.633351	0.632034	999	80.2743	57.971	999	7.99375	9.31268	999	15.9544	14.3786	999	0.822077	1.13188	999	449.383	382.868	999	4.0623	4.44462	999	11.1349	18.3252	49.0827	28.2614	8.34079	21.2548	38.1704	34.5342	28.2045	8.96485
P111	1	1	19	58	57	1.76	53.0761	66.7728	56.2216	0.978307	1.12717	1.18835	-0.696628	-0.439507	-0.429594	74.4346	60.0588	74.6152	0.653735	0.633272	0.614328	67.8882	59.0782	52.7205	7.20183	7.91809	8.44411	12.4497	11.957	12.5033	0.965497	1.10752	1.22644	325.191	293.378	278.99	4.49324	4.95258	4.9736	21.6804	23.7136	88.1132	16.0943	9.42542	999	25.9971	36.6291	24.6102	13.4964
P112	1	1	21	64	64	1.73	69.2971	66.3084	60.5757	0.770875	1.07695	1.08416	-0.964584	-0.651307	-0.84623	49.7475	48.9211	53.6888	0.685559	0.686852	0.673109	93.8446	66.365	64.335	5.25633	6.66501	6.76489	10.0064	9.66613	10.3362	0.698388	0.983444	1.01239	296.608	271.698	266.657	4.4869	4.83524	4.70695	8.62708	10.7279	30.8203	16.314	5.95796	7.2788	14.321	22.9143	17.9545	7.96817
Legend
Group: 0 - Variable practice; 1 - Control
Sex: 1 - Female, 2 - Male
Pre: Pre-test
Post: Post-test
CV: Coefficient of Variation
[truncated: 137 more columns]
